# Supplementary material for: Phospho-Tau Signature During Mitosis: AT8, p-T217 and p-S422 as Key Phospho-Epitopes
Source: Cells. 2025 Oct 21;14(20):1638. doi: 10.3390/cells14201638 (PMC12562719; doi:10.3390/cells14201638)
Supplement: Supplementary file 1 [file cells-14-01638-s001.zip]

Archive with 6 entries (6 files):
- .DS_Store
- Supplementary Fig1 new2.pdf
- Supplementary material cells.pdf
- Supplementary Table S1.pdf
- Supplementary Table S2.pdf
- Supplementary Table S3.pdf
